# Supplementary material for: Three-Tier Plate, Triple Win: Health, Sustainability, and Equity in the Slovenian Nutrition Guidelines 2025
Source: Foods. 2026 Feb 11;15(4):656. doi: 10.3390/foods15040656 (PMC12939037; doi:10.3390/foods15040656)
Supplement: Supplementary file 1 [file foods-15-00656-s001.zip]

Archive with 1 entries (1 files):
- foods-4103847-supplementary.pdf
